# Supplementary material for: Prospects and Potential Uses of Genomic Prediction of Key Performance Traits in Tetraploid Potato
Source: Front Plant Sci. 2018 Mar 7;9:159. doi: 10.3389/fpls.2018.00159 (PMC5845909; doi:10.3389/fpls.2018.00159)
Supplement: Supplementary file 1 [file Table1.CSV]

	kmeans4.cluster	kmeans8.cluster	kmeans12.cluster	kmeans16.cluster
ConB01	1	8	1	12
ConB02	3	7	2	13
ConB03	1	8	1	12
ConB04	2	5	8	5
ConB05	1	8	1	12
ConB06	1	3	12	8
ConB07	2	6	5	3
ConB08	3	2	2	13
ConB09	3	2	2	13
ConB10	3	2	2	13
ConB11	3	2	2	13
ConB12	3	7	2	13
ConB13	1	3	12	1
ConB14	2	6	5	3
ConB15	2	1	5	7
ConB16	3	7	2	2
ConB17	4	4	9	2
ConB18	1	6	5	10
ConB19	2	5	8	5
ConB20	1	6	5	10
ConB21	4	4	9	2
ConB22	2	5	8	5
ConB23	4	4	9	15
ConB24	4	4	7	11
ConB25	4	4	6	15
ConB26	2	5	8	5
ConB27	3	2	2	13
ConB28	1	8	1	12
ConB29	3	2	2	16
ConB30	3	2	2	16
ConB31	3	7	9	2
ConB32	4	4	6	14
ConB33	3	6	2	10
ConB34	3	2	2	6
ConB35	1	3	12	8
ConB36	3	2	2	13
ConB37	4	4	7	15
ConB38	4	4	6	15
ConB39	4	4	7	15
ConB40	4	4	9	2
ConB41	4	4	7	11
ConB42	4	4	9	11
ConB43	4	4	7	15
ConB44	4	4	7	11
ConB45	4	4	6	11
ConB46	4	4	9	11
ConB47	4	4	6	11
ConB48	4	4	6	11
ConB49	4	6	5	3
ConB50	4	4	6	11
ConB51	4	4	3	11
ConB52	4	4	3	11
ConB53	3	6	3	3
ConB54	4	6	3	3
ConB55	4	4	6	11
ConB56	4	6	5	3
ConB57	4	6	5	3
ConB58	3	7	3	2
ConB59	4	4	6	2
ConB62	1	6	5	10
ConB63	1	8	10	4
ConB64	1	8	10	4
ConB65	1	8	1	12
ConB66	1	8	1	12
ConB67	1	8	12	12
ConB68	1	3	12	1
ConB69	1	3	12	8
ConB70	1	6	12	3
ConB71	1	6	12	3
ConB72	1	3	12	1
ConB73	3	7	9	14
ConB74	1	6	12	3
ConB75	3	7	1	2
ConB76	1	8	10	4
ConB77	1	8	11	12
ConB78	1	8	10	4
ConB79	1	6	5	3
ConB80	4	4	3	11
ConB81	3	6	3	2
ConB82	2	1	1	7
ConB83	1	1	1	7
ConB84	1	1	1	7
ConB85	2	1	5	7
ConB86	3	1	9	7
ConB87	3	1	9	7
ConB88	1	8	1	12
ConB89	3	6	3	2
ConB90	3	7	6	2
ConB91	1	6	5	10
ConB92	1	8	1	12
ConB93	3	2	2	13
ConB94	4	4	6	14
ConB95	4	4	6	14
ConB96	4	4	6	15
ConS01	2	5	8	5
ConS02	3	7	2	16
ConS03	3	7	2	16
ConS04	2	5	11	5
ConS05	2	5	11	5
ConS06	2	5	11	5
ConS07	3	4	6	14
ConS08	4	4	9	14
ConS09	3	7	2	13
ConS10	3	2	2	13
ConS11	1	6	2	10
ConS12	1	8	10	4
ConS13	1	3	12	1
ConS14	1	3	12	10
ConS15	1	6	2	10
ConS16	2	5	8	5
ConS17	3	6	5	14
ConS18	1	8	10	4
ConS19	1	8	10	4
ConS20	2	5	11	5
ConS21	2	5	11	5
ConS22	2	5	8	5
ConS23	2	5	8	5
ConS24	2	5	8	5
ConS25	2	5	8	5
ConS26	2	5	8	5
ConS27	2	5	8	5
ConS28	3	4	9	14
ConS29	3	4	2	14
ConS30	3	7	4	9
ConS31	3	7	4	9
ConS32	3	7	4	9
ConS33	3	7	4	9
ConS34	1	8	1	12
ConS35	1	3	12	8
ConS36	3	7	2	2
ConS37	1	2	2	13
ConS38	1	8	11	12
ConS39	4	6	5	3
ConS40	1	6	5	3
ConS41	1	3	12	8
ConS42	1	6	5	10
ConS43	1	6	12	3
ConS45	1	8	1	12
ConS46	3	6	2	13
ConS47	1	8	1	12
ConS48	1	6	5	3
ConS49	4	4	9	15
ConS50	4	4	9	11
ConS51	1	8	1	12
ConS52	1	3	12	8
ConS53	2	5	8	5
ConS54	2	5	8	5
ConS55	2	5	11	5
ConS56	2	5	8	5
ConS57	2	5	8	5
ConS58	2	5	8	5
ConS60	1	8	1	12
ConS61	3	7	2	16
ConS62	1	8	1	12
ConS63	1	6	5	10
ConS64	4	4	6	15
ConS66	3	4	9	14
ConS67	3	7	2	13
ConS68	1	8	1	12
ConS69	3	7	2	2
ConS70	1	6	5	10
ConS71	1	8	1	12
ConS72	1	6	5	3
ConS73	3	7	2	13
ConS75	4	6	5	3
ConS76	4	4	9	11
ConS77	2	5	8	5
ConS80	1	8	10	12
ConS81	1	6	5	3
ConS82	3	7	2	13
ConS83	4	4	6	15
ConS84	1	7	2	13
ConS85	1	3	2	1
ConS86	1	6	2	10
ConS87	1	6	5	3
ConS88	2	5	11	5
ConS89	1	3	12	8
ConS90	1	6	5	3
ConS91	1	8	1	12
ConS92	3	6	6	2
ConS93	3	2	2	10
ConS94	3	2	2	13
ConS95	1	8	1	12
ConS96	1	3	12	8
